# Supplementary material for: Ser/Thr Protein Kinase SpkI Affects Photosynthetic Efficiency in Synechocystis sp. PCC 6803 upon Salt Stress
Source: Life (Basel). 2022 May 10;12(5):713. doi: 10.3390/life12050713 (PMC9143257; doi:10.3390/life12050713)
Supplement: Supplementary file 1 [file life-12-00713-s001.zip]

Archive with 1 entries (1 files):
- life-1697618-supplementary.pdf
